# Supplementary material for: Mutation of YFT3, an isomerase in the isoprenoid biosynthetic pathway, impairs its catalytic activity and carotenoid accumulation in tomato fruit
Source: Hortic Res. 2024 Jul 24;11(9):uhae202. doi: 10.1093/hr/uhae202 (PMC11415240; doi:10.1093/hr/uhae202)
Supplement: Web_Material_uhae202 [file web_material_uhae202.zip]

Archive with 3 entries (3 files):
- Supplemental Figures 2024-06-14.pdf
- Supplemental tables 2024-06-14.pdf
- TOC-03.pdf
